# Supplementary material for: Fitness Trade-offs Restrict the Evolution of Resistance to Amphotericin B
Source: PLoS Biol. 2013 Oct 29;11(10):e1001692. doi: 10.1371/journal.pbio.1001692 (PMC3812114; doi:10.1371/journal.pbio.1001692)
Supplement: Table S2 — Oligonucleotide sequences. Oligonucleotide primer sequences used in the generation of mutants and RT-PCR experiments. (XLSX) [file pbio.1001692.s007.xlsx]

## Sheet: Sheet1
Name	Use	Sequence
SN-2	bridging primer for all deletions	ccgctgctaggcgcgccgtgACCAGTGTGATGGATATCTGC
SN-5	bridging primer for all deletions	gcagggatgcggccgctgacAGCTCGGATCCACTAGTAACG
ERG2-del-upF	Upstream deletion fragment	AGTAATGGTTGCTCCGGTTG
ERG2-del-upR	Upstream deletion fragment	CACGGCGCGCCTAGCAGCGGTGATACGTTTCGGTTCTCTGTC
ERG2-del-dnF	Downstream deletion fragment	GTCAGCGGCCGCATCCCTGCTAATAGAGGGGGCACGGATT
ERG2-del-dnR	Downstream deletion fragment	ATCCATGGCAACAAATGAAA
ERG2-del-upcheck	Check insertion of deletion	AATCGTATCCCTTCGTCGTC
ERG2-intcheck-F	checking loss of endogenous gene	CCACGGCCATTATGATTGAT
ERG2-intcheck-R	checking loss of endogenous gene	GATTGATCCAGTACCAGCATGA
ERG3-del-upF	Upstream deletion fragment	CCTTTGCATTTGCTAAAATCTG
ERG3-del-upR	Upstream deletion fragment	CACGGCGCGCCTAGCAGCGGAAAATTGGCTAAACCGAATCC
ERG3-del-dnF	Downstream deletion fragment	GTCAGCGGCCGCATCCCTGCCATCTTTGTTTTGGACCATTGA
ERG3-del-dnR	Downstream deletion fragment	CAAAGCCAACCAGATCATCA
ERG3-del-upcheck	Check insertion of deletion	TGTGCAGGAATGCAATTGTT
ERG3-intcheck-F	checking loss of endogenous gene	GATTTCCCAAGTCTCCCAAA
ERG3-intcheck-R	checking loss of endogenous gene	GGAAGAACCCATCAACTGGA
ERG4-del-upF	Upstream deletion fragment	AAT GAC GTC TCC CCC TCT TT
ERG4-del-upR	Upstream deletion fragment	CAC GGC GCG CCT AGC AGC GGT GTT GAT GGT TGT AAA ATG AAA AA
ERG4-del-dnF	Downstream deletion fragment	GTC AGC GGC CGC ATC CCT GCT TGC TAA GCT ACA TAA TAT CAA AAT CA
ERG4-del-dnR	Downstream deletion fragment	CCA CTG GTC CAA AAC AAC AA
ERG4-del-upcheck	Check insertion of deletion	CCA CTG GTC CAA AAC AAC AA
ERG4-intcheck-F	checking loss of endogenous gene	GCT GGG GTT CCA TTC AGT TA
ERG4-intcheck-R	checking loss of endogenous gene	AAT GGA GAT CCA AAC CCA CA
ERG5-del-upF	Upstream deletion fragment	GCAACGCGTAACAACACACT
ERG5-del-upR	Upstream deletion fragment	CACGGCGCGCCTAGCAGCGGAAAGTGAATGTTTTGTGGTTTTTG
ERG5-del-dnF	Downstream deletion fragment	GTCAGCGGCCGCATCCCTGCGAGGGAAATAAGTAGGTCAAAACAA
ERG5-del-dnR	Downstream deletion fragment	CGAGGTTGCTCCATCAATTT
ERG5-del-upcheck	Check insertion of deletion	GTTCCGGTTGGATCGAATTA
ERG5-intcheck-F	checking loss of endogenous gene	TGCTTCATCTCGTGATTTGG
ERG5-intcheck-R	checking loss of endogenous gene	AATGATCGGGAAATTGACCA
ERG6-del-upF	Upstream deletion fragment	CGATGGCCGTAGTTCTTACA
ERG6-del-upR	Upstream deletion fragment	CACGGCGCGCCTAGCAGCGGGAAAATGAAAGGTTCTTTAACTTGA
ERG6-del-dnF	Downstream deletion fragment	GTCAGCGGCCGCATCCCTGCGGGGCTTGACAAACAACAAG
ERG6-del-dnR	Downstream deletion fragment	GCTAAGCCCATTTTCAGTGG
ERG6-del-upcheck	Check insertion of deletion	CCGAAATATCATTGGGAACG
ERG6-intcheck-F	checking loss of endogenous gene	GTGGTGTAGGTGGTCCTGGT
ERG6-intcheck-R	checking loss of endogenous gene	GTTGTTTGTCAAGCCCCATT
ERG11-del-upF	Upstream deletion fragment	TTTGAGAACAGCCACACGAC
ERG11-del-upR	Upstream deletion fragment	CACGGCGCGCCTAGCAGCGGTGAGTTATGATCTTCTTGAAAAGAAAC
ERG11-del-dnF	Downstream deletion fragment	GTCAGCGGCCGCATCCCTGCCGGCAACTTTCTTTCGATTC
ERG11-del-dnR	Downstream deletion fragment	AGCAGATGATGCTGGAACCT
ERG11-del-upcheck	Check insertion of deletion	GCCGGGAATAACTGAGAAAA
ERG11-intcheck-F	checking loss of endogenous gene	TTTGACCGTTCATTTGCTCA
ERG11-intcheck-R	checking loss of endogenous gene	TAGCTTTGGCAGCAGCAGTA
ERG24-del-upF	Upstream deletion fragment	TTGAACCCCATCCAAATTGT
ERG24-del-upR	Upstream deletion fragment	CACGGCGCGCCTAGCAGCGGAACTTTGGTTAGTTATTTTGTGGAAA
ERG24-del-dnF	Downstream deletion fragment	GTCAGCGGCCGCATCCCTGCAAAACAAACAAGGAAAGCGAAT
ERG24-del-dnR	Downstream deletion fragment	AAATGATGCCGAAATCGAAC
ERG24-del-upcheck	Check insertion of deletion	AAGGTTTCCAGACATTCCACA
ERG24-intcheck-F	checking loss of endogenous gene	TGGCTGGCCTATTTAGCTTG
ERG24-intcheck-R	checking loss of endogenous gene	ACGACCAATGAACCAATCGT
CNB1-del-upF	Upstream deletion fragment	TTCTGGTGGCTCATTCTTTG
CNB1-del-upR	Upstream deletion fragment	GGGAAGAGAATTGAACAGGTTG
CNB1-del-dnF	Downstream deletion fragment	CACGGCGCGCCTAGCAGCGGTTGTCAGTAGTTGTTGAAGTCGAA
CNB1-del-dnR	Downstream deletion fragment	GTCAGCGGCCGCATCCCTGCCAACAGTTTTGGTTTAGTTCATGT
CNB1-del-upcheck	Check insertion of deletion	TTGTTGAGCAGGTTGCTGTC
CNB1-intcheck-F	checking loss of endogenous gene	TAAAGATGGGTCAGGGCAAA
CNB1-intcheck-R	checking loss of endogenous gene	CGTCCAAATCAGCTTCCATT
YHB1-RT-F	RTPCR	AAGTTGCTCCTCCTGCTGGTAAT
YHB1-RT-R	RTPCR	TCCTTGTCTGTAGCTGGGTCATAGA
RBT5-RT-F	RTPCR	GTTCTGTTGAATCTTTGGCCAC
RBT5-RT-R	RTPCR	AGCCTTAGCCAAAGCGTCA
FET34-RT-F	RTPCR	ATGAGGAGGAGGAAGAACAAAGC
FET34-RT-R	RTPCR	GGGCTAGAAGAGGAACCAGTTG
FTR1-RT-F	RTPCR	TATCATTGCCACGGTCTTGA
FTR1-RT-R	RTPCR	GGACCAGAACCGTTTTCAGA
FTH1-RT-F	RTPCR	CCCAACTGAATCTGATGACCTTAC
FTH1-RT-R	RTPCR	GCCAACACAGCAGCATTTAC
SIT1-RT-F	RTPCR	CTGCCAGTCAACCCGTCTATG
SIT1-RT-R	RTPCR	AACTCCAAACGACCAAGGACAT
CRH11-RT-F	RTPCR	CCAGTTCTTCATCCAGCTCA
CRH11-RT-R	RTPCR	CCAATCAATGCAACAAAGCC
DDR48-RT-F	RTPCR	TTCGGTAAAGACGACGACAAAGA
DDR48-RT-R	RTPCR	GCCAAATGAAGAGGATCCATAAGA
STP4-RT-F	RTPCR	TCCTTTCAAGAACATCGATTCA
STP4-RT-R	RTPCR	TTATGCATCCAATCATCGACA
CAT1-RT-F	RTPCR	TTG GTC AAC ACG GTC CAT T
CAT1-RT-R	RTPCR	CCA TAA GCA CCG GAA CCT T
GPX1-RT-F	RTPCR	ATG GCA AGA ACC AGG CAC TA
GPX1-RT-R	RTPCR	CTG GAT CTG CTT GTT CAC CA
UTR2-RT-F	RTPCR	CCATGCTGTTCTCAATTTGGTA
UTR2-RT-R	RTPCR	TCTAGGCATAGGCATACAAGCA
RTA2-RT-F	RTPCR	AAG AGC CAC ACA AGC GAT TT
RTA2-RT-R	RTPCR	TCC CGT GAA TAA CCA CCA AT
ECM331-RT-F	RTPCR	GAGTATTCTCAACTCCCCATCG
ECM331-RT-R	RTPCR	AAATCGCAAAGGAAGGTAATGA
TEF3-RT-F	RTPCR	CCA CTG AAG TCA AGT CCG TTG A
TEF3-RT-R	RTPCR	CAC CTT CAG CCA ATT GTT CGT
ACT1-RT-F	RTPCR	GCT TTT GGT GTT TGA CGA GTT TCT
ACT1-RT-R	RTPCR	GTG AGC CGG GAA ATC TGT ATA GTC
TDH3-RT-F	RTPCR	ATC CCA CAA GGA CTG GAG A
TDH3-RT-R	RTPCR	GCA GAA GCT TTA GCA ACG TG
RPP2B-RT-F	RTPCR	ACT TAG CTG CTT ACT TAT TGT TAG
RPP2B-RT-R	RTPCR	GTC TTT ACC TTC CAA ATC TTT CA
